# Supplementary material for: Chemo- and regioselective oxygenation of C(sp3)–H bonds in aliphatic alcohols using a covalently bound directing activator and atmospheric oxygen
Source: Chem Sci. 2015 Nov 27;7(3):1904–9. doi: 10.1039/c5sc04476f (PMC5965247; doi:10.1039/c5sc04476f)
Supplement: Supplementary file 2 [file SC-007-C5SC04476F-s002.cif]

# Electronic Supplementary Material (ESI) for Chemical Science.
# This journal is © The Royal Society of Chemistry 2015

####################################################################### 
# 
# This file contains crystal structure data downloaded from the 
# Cambridge Structural Database (CSD) hosted by the Cambridge 
# Crystallographic Data Centre (CCDC).
# 
# Full information about CCDC data access policies and citation 
# guidelines are available at http://www.ccdc.cam.ac.uk/access/V1 
# 
# Audit and citation data items may have been added by the CCDC. 
# Please retain this information to preserve the provenance of 
# this file and to allow appropriate attribution of the data. 
# 
#######################################################################

data_ozw02
_database_code_depnum_ccdc_archive 'CCDC 1415615'
_audit_update_record             
;
2015-07-29 deposited with the CCDC.
2015-11-27 downloaded from the CCDC.
;

_audit_creation_method           SHELXL-97
_chemical_name_systematic        O-(4-nitrobenzyl)-(R)-1k
_chemical_name_common            ?
_chemical_melting_point          ?
_chemical_formula_moiety         ?
_chemical_formula_sum            'C26 H29 F3 N2 O5'
_chemical_formula_weight         506.51
_chemical_absolute_configuration syn

loop_
_atom_type_symbol
_atom_type_description
_atom_type_scat_dispersion_real
_atom_type_scat_dispersion_imag
_atom_type_scat_source
C C 0.0181 0.0091 'International Tables Vol C Tables 4.2.6.8 and 6.1.1.4'
H H 0.0000 0.0000 'International Tables Vol C Tables 4.2.6.8 and 6.1.1.4'
F F 0.0727 0.0534 'International Tables Vol C Tables 4.2.6.8 and 6.1.1.4'
O O 0.0492 0.0322 'International Tables Vol C Tables 4.2.6.8 and 6.1.1.4'
N N 0.0311 0.0180 'International Tables Vol C Tables 4.2.6.8 and 6.1.1.4'

_symmetry_cell_setting           orthorhombic
_symmetry_space_group_name_H-M   'P 21 21 21'

loop_
_symmetry_equiv_pos_as_xyz
'x, y, z'
'-x+1/2, -y, z+1/2'
'x+1/2, -y+1/2, -z'
'-x, y+1/2, -z+1/2'

_cell_length_a                   7.9683(2)
_cell_length_b                   12.0495(3)
_cell_length_c                   25.4584(5)
_cell_angle_alpha                90.00
_cell_angle_beta                 90.00
_cell_angle_gamma                90.00
_cell_volume                     2444.36(10)
_cell_formula_units_Z            4
_cell_measurement_temperature    118(2)
_cell_measurement_reflns_used    14625
_cell_measurement_theta_min      3.5
_cell_measurement_theta_max      68.2

_exptl_crystal_description       needle
_exptl_crystal_colour            colorless
_exptl_crystal_size_max          0.16
_exptl_crystal_size_mid          0.16
_exptl_crystal_size_min          0.12
_exptl_crystal_density_meas      ?
_exptl_crystal_density_diffrn    1.376
_exptl_crystal_density_method    'not measured'
_exptl_crystal_F_000             1064
_exptl_absorpt_coefficient_mu    0.935
_exptl_absorpt_correction_type   multi-scan
_exptl_absorpt_correction_T_min  0.8567
_exptl_absorpt_correction_T_max  1.0000
_exptl_absorpt_process_details   
;
    Higashi, T. (1995). Program for Absorption Correction.
    Rigaku Corporation, Tokyo, Japan.
;

_exptl_special_details           
; 
 ? 
;

_diffrn_ambient_temperature      118(2)
_diffrn_radiation_wavelength     1.54187
_diffrn_radiation_type           CuK\a
_diffrn_radiation_source         'fine-focus sealed tube'
_diffrn_radiation_monochromator  graphite
_diffrn_measurement_device_type  'Rigaku RAXIS-RAPID'
_diffrn_measurement_method       \w
_diffrn_detector_area_resol_mean 10.00
_diffrn_standards_number         ?
_diffrn_standards_interval_count ?
_diffrn_standards_interval_time  ?
_diffrn_standards_decay_%        ?
_diffrn_reflns_number            27367
_diffrn_reflns_av_R_equivalents  0.0687
_diffrn_reflns_av_sigmaI/netI    0.0824
_diffrn_reflns_limit_h_min       -9
_diffrn_reflns_limit_h_max       9
_diffrn_reflns_limit_k_min       -14
_diffrn_reflns_limit_k_max       14
_diffrn_reflns_limit_l_min       -30
_diffrn_reflns_limit_l_max       30
_diffrn_reflns_theta_min         3.47
_diffrn_reflns_theta_max         68.24
_reflns_number_total             4475
_reflns_number_gt                2507
_reflns_threshold_expression     >2sigma(I)

_computing_data_collection       PROCESS-AUTO
_computing_cell_refinement       PROCESS-AUTO
_computing_data_reduction        ?
_computing_structure_solution    'SHELXS-97 (Sheldrick, 1990)'
_computing_structure_refinement  'SHELXL-97 (Sheldrick, 1997)'
_computing_molecular_graphics    
'Yadokari-XG 2009 (Wakita, Nemoto et al., 2009)'
_computing_publication_material  
'Yadokari-XG 2009 (Wakita, Nemoto et al., 2009)'

_refine_special_details          
; 
 Refinement of F^2^ against ALL reflections.  The weighted R-factor wR and 
 goodness of fit S are based on F^2^, conventional R-factors R are based 
 on F, with F set to zero for negative F^2^. The threshold expression of 
 F^2^ > 2sigma(F^2^) is used only for calculating R-factors(gt) etc. and is 
 not relevant to the choice of reflections for refinement.  R-factors based 
 on F^2^ are statistically about twice as large as those based on F, and R- 
 factors based on ALL data will be even larger. 
;

_refine_ls_structure_factor_coef Fsqd
_refine_ls_matrix_type           full
_refine_ls_weighting_scheme      calc
_refine_ls_weighting_details     
'calc w=1/[\s^2^(Fo^2^)+(0.1619P)^2^+2.3782P] where P=(Fo^2^+2Fc^2^)/3'
_atom_sites_solution_primary     direct
_atom_sites_solution_secondary   difmap
_atom_sites_solution_hydrogens   geom
_refine_ls_hydrogen_treatment    constr
_refine_ls_extinction_method     SHELXL
_refine_ls_extinction_coef       0.0065(11)
_refine_ls_extinction_expression Fc^*^=kFc[1+0.001xFc^2^\l^3^/sin(2\q)]^-1/4^
_refine_ls_abs_structure_details 'Flack H D (1983), Acta Cryst. A39, 876-881'
_refine_ls_abs_structure_Flack   0.1(5)
_refine_ls_number_reflns         4475
_refine_ls_number_parameters     305
_refine_ls_number_restraints     0
_refine_ls_R_factor_all          0.1456
_refine_ls_R_factor_gt           0.0905
_refine_ls_wR_factor_ref         0.3199
_refine_ls_wR_factor_gt          0.2223
_refine_ls_goodness_of_fit_ref   1.111
_refine_ls_restrained_S_all      1.111
_refine_ls_shift/su_max          0.000
_refine_ls_shift/su_mean         0.000

loop_
_atom_site_label
_atom_site_type_symbol
_atom_site_fract_x
_atom_site_fract_y
_atom_site_fract_z
_atom_site_U_iso_or_equiv
_atom_site_adp_type
_atom_site_occupancy
_atom_site_symmetry_multiplicity
_atom_site_calc_flag
_atom_site_refinement_flags
_atom_site_disorder_assembly
_atom_site_disorder_group
C1 C 0.4191(5) 0.0112(4) 0.36420(17) 0.0465(18) Uani 1 1 d G . .
C2 C 0.2718(6) 0.0471(4) 0.34041(15) 0.0463(18) Uani 1 1 d G . .
C3 C 0.1185(5) 0.0311(4) 0.36531(19) 0.0465(18) Uani 1 1 d G . .
H3 H 0.0178 0.0556 0.3490 0.056 Uiso 1 1 calc R . .
C4 C 0.1124(5) -0.0209(4) 0.41401(19) 0.055(2) Uani 1 1 d G . .
C5 C 0.2597(7) -0.0569(4) 0.43781(15) 0.055(2) Uani 1 1 d G . .
H5 H 0.2556 -0.0924 0.4711 0.066 Uiso 1 1 calc R . .
H5A H 0.0086 -0.0293 0.4310 0.066 Uiso 1 1 d R . .
C6 C 0.4130(5) -0.0408(4) 0.41290(17) 0.0486(18) Uani 1 1 d G . .
H6 H 0.5137 -0.0654 0.4292 0.058 Uiso 1 1 calc R . .
C7 C 0.3120(10) 0.1045(7) 0.2905(3) 0.0500(19) Uani 1 1 d . . .
C8 C 0.5670(10) 0.0459(6) 0.3325(3) 0.0456(18) Uani 1 1 d . . .
C9 C 0.8256(7) 0.1762(4) 0.07958(14) 0.052(2) Uani 1 1 d G . .
H9 H 0.8107 0.1859 0.0428 0.062 Uiso 1 1 calc R . .
C10 C 0.9839(5) 0.1885(4) 0.10176(18) 0.051(2) Uani 1 1 d G . .
C11 C 1.0056(5) 0.1743(4) 0.15552(18) 0.0510(19) Uani 1 1 d G . .
H11 H 1.1138 0.1827 0.1707 0.061 Uiso 1 1 calc R . .
C12 C 0.8690(6) 0.1478(5) 0.18709(14) 0.0524(19) Uani 1 1 d G . .
H12 H 0.8839 0.1382 0.2238 0.063 Uiso 1 1 calc R . .
C13 C 0.7107(5) 0.1355(5) 0.16491(18) 0.0485(19) Uani 1 1 d G . .
C14 C 0.6890(5) 0.1497(5) 0.11115(19) 0.055(2) Uani 1 1 d G . .
H14 H 0.5808 0.1413 0.0960 0.065 Uiso 1 1 calc R . .
C15 C 0.6267(9) 0.2356(6) 0.3656(3) 0.0452(18) Uani 1 1 d . . .
H15 H 0.5667 0.2652 0.3340 0.054 Uiso 1 1 calc R . .
C16 C 0.6300(10) 0.4210(7) 0.4415(3) 0.0511(19) Uani 1 1 d . . .
H16 H 0.6051 0.4984 0.4519 0.061 Uiso 1 1 calc R . .
H16A H 0.6876 0.3842 0.4713 0.061 Uiso 1 1 calc R . .
C17 C 0.5657(10) 0.0993(7) 0.1971(3) 0.051(2) Uani 1 1 d . . .
H17 H 0.4597 0.1215 0.1798 0.061 Uiso 1 1 calc R . .
H17A H 0.5663 0.0174 0.2006 0.061 Uiso 1 1 calc R . .
C18 C 0.7446(11) 0.4208(7) 0.3936(3) 0.054(2) Uani 1 1 d . . .
H18 H 0.8500 0.4602 0.4023 0.065 Uiso 1 1 calc R . .
H18A H 0.6891 0.4618 0.3647 0.065 Uiso 1 1 calc R . .
C19 C 0.9039(10) 0.3031(6) 0.3264(3) 0.0468(18) Uani 1 1 d . . .
H19 H 0.9110 0.2252 0.3130 0.056 Uiso 1 1 calc R . .
C20 C 1.0822(11) 0.3372(6) 0.3421(3) 0.058(2) Uani 1 1 d . . .
H20 H 1.1241 0.2866 0.3692 0.087 Uiso 1 1 calc R . .
H20A H 1.0807 0.4131 0.3559 0.087 Uiso 1 1 calc R . .
H20B H 1.1556 0.3338 0.3113 0.087 Uiso 1 1 calc R . .
C21 C 0.7877(10) 0.3009(7) 0.3744(3) 0.0495(19) Uani 1 1 d . . .
H21 H 0.8503 0.2634 0.4034 0.059 Uiso 1 1 calc R . .
C22 C 0.4658(10) 0.3600(6) 0.4295(3) 0.050(2) Uani 1 1 d . . .
H22 H 0.4096 0.3973 0.3992 0.060 Uiso 1 1 calc R . .
C23 C 0.8407(11) 0.3746(7) 0.2806(3) 0.061(2) Uani 1 1 d . . .
H23 H 0.8451 0.4531 0.2905 0.092 Uiso 1 1 calc R . .
H23A H 0.7248 0.3541 0.2721 0.092 Uiso 1 1 calc R . .
H23B H 0.9120 0.3623 0.2497 0.092 Uiso 1 1 calc R . .
C24 C 0.3444(11) 0.3612(8) 0.4772(3) 0.065(2) Uani 1 1 d . . .
H24 H 0.3952 0.3204 0.5065 0.097 Uiso 1 1 calc R . .
H24A H 0.2382 0.3259 0.4674 0.097 Uiso 1 1 calc R . .
H24B H 0.3233 0.4381 0.4879 0.097 Uiso 1 1 calc R . .
C25 C 0.5091(11) 0.2400(6) 0.4138(3) 0.0511(19) Uani 1 1 d . . .
H25 H 0.4043 0.1994 0.4057 0.061 Uiso 1 1 calc R . .
H25A H 0.5641 0.2024 0.4438 0.061 Uiso 1 1 calc R . .
C26 C 0.6787(10) -0.0519(7) 0.3175(3) 0.056(2) Uani 1 1 d . . .
F1 F 0.7553(6) -0.0949(4) 0.35953(19) 0.0596(12) Uani 1 1 d . . .
F2 F 0.7968(6) -0.0279(4) 0.28178(17) 0.0577(12) Uani 1 1 d . . .
F3 F 0.5842(6) -0.1348(4) 0.29625(18) 0.0625(13) Uani 1 1 d . . .
N1 N 1.1221(10) 0.2159(6) 0.0680(3) 0.0578(18) Uani 1 1 d . . .
N2 N 0.4840(8) 0.0879(5) 0.2854(2) 0.0478(16) Uani 1 1 d . . .
O1 O 0.5765(6) 0.1502(4) 0.24895(18) 0.0467(13) Uani 1 1 d . . .
O2 O 0.2218(7) 0.1488(5) 0.2589(2) 0.0546(14) Uani 1 1 d . . .
O3 O 0.6829(6) 0.1218(4) 0.35526(19) 0.0463(12) Uani 1 1 d . . .
O4 O 1.2658(8) 0.1995(5) 0.0840(2) 0.0605(15) Uani 1 1 d . . .
O5 O 1.0942(9) 0.2579(5) 0.0241(2) 0.0704(17) Uani 1 1 d . . .

loop_
_atom_site_aniso_label
_atom_site_aniso_U_11
_atom_site_aniso_U_22
_atom_site_aniso_U_33
_atom_site_aniso_U_23
_atom_site_aniso_U_13
_atom_site_aniso_U_12
C1 0.042(4) 0.049(4) 0.048(4) 0.003(3) 0.003(4) -0.004(4)
C2 0.049(5) 0.039(4) 0.051(4) -0.003(3) -0.004(4) -0.004(4)
C3 0.037(4) 0.044(4) 0.058(4) -0.001(4) -0.001(4) 0.006(4)
C4 0.061(5) 0.040(4) 0.064(5) 0.007(4) 0.017(5) -0.006(4)
C5 0.058(5) 0.044(4) 0.062(5) 0.001(4) 0.005(4) -0.003(4)
C6 0.053(5) 0.042(4) 0.051(4) 0.007(3) -0.002(4) -0.001(4)
C7 0.047(5) 0.051(5) 0.052(4) -0.008(4) -0.001(4) 0.001(4)
C8 0.048(5) 0.048(4) 0.041(4) 0.008(3) -0.017(3) 0.003(4)
C9 0.064(5) 0.037(4) 0.054(4) 0.003(3) 0.001(4) 0.007(4)
C10 0.052(5) 0.040(4) 0.060(5) -0.004(4) 0.005(4) 0.005(4)
C11 0.045(4) 0.055(5) 0.052(4) 0.001(4) 0.002(4) 0.008(4)
C12 0.045(5) 0.047(4) 0.065(5) -0.002(4) 0.008(4) -0.001(4)
C13 0.043(4) 0.057(5) 0.045(4) 0.007(4) 0.009(4) 0.003(4)
C14 0.054(5) 0.055(5) 0.055(4) 0.005(4) -0.003(4) 0.003(4)
C15 0.042(4) 0.037(4) 0.057(4) -0.005(3) -0.012(4) 0.006(3)
C16 0.050(5) 0.045(4) 0.058(4) -0.003(4) -0.002(4) 0.000(4)
C17 0.048(5) 0.050(4) 0.054(4) -0.016(4) -0.002(4) -0.002(4)
C18 0.060(5) 0.044(4) 0.058(4) 0.002(4) 0.004(4) 0.003(4)
C19 0.044(4) 0.043(4) 0.053(4) 0.004(3) 0.000(4) -0.003(4)
C20 0.056(5) 0.046(4) 0.071(5) 0.005(4) 0.006(5) 0.005(4)
C21 0.047(5) 0.044(4) 0.057(5) 0.003(3) -0.006(4) -0.007(4)
C22 0.049(5) 0.033(4) 0.070(5) -0.005(4) 0.000(4) -0.005(4)
C23 0.064(5) 0.055(5) 0.064(5) 0.024(4) -0.008(5) -0.007(4)
C24 0.066(6) 0.072(6) 0.057(5) -0.013(4) 0.022(4) -0.003(5)
C25 0.050(5) 0.041(4) 0.062(5) 0.000(4) 0.010(4) -0.001(4)
C26 0.036(4) 0.058(5) 0.074(5) -0.003(4) -0.004(4) 0.002(4)
F1 0.050(3) 0.050(3) 0.079(3) 0.007(2) -0.004(3) 0.011(2)
F2 0.053(3) 0.059(3) 0.061(3) -0.005(2) 0.011(2) 0.007(2)
F3 0.060(3) 0.044(3) 0.084(3) -0.009(2) 0.003(3) 0.000(2)
N1 0.055(5) 0.048(4) 0.070(5) -0.003(3) 0.011(4) 0.002(4)
N2 0.044(4) 0.047(4) 0.053(4) 0.006(3) 0.011(3) -0.005(3)
O1 0.050(3) 0.047(3) 0.043(3) 0.000(2) 0.002(2) -0.008(3)
O2 0.053(3) 0.054(3) 0.056(3) 0.001(3) -0.013(3) 0.001(3)
O3 0.044(3) 0.038(3) 0.057(3) -0.005(2) -0.005(3) -0.002(2)
O4 0.050(4) 0.054(3) 0.078(4) -0.004(3) 0.006(3) 0.003(3)
O5 0.077(4) 0.074(4) 0.060(3) 0.009(3) 0.011(3) 0.000(4)

_geom_special_details            
; 
 All esds (except the esd in the dihedral angle between two l.s. planes) 
 are estimated using the full covariance matrix.  The cell esds are taken 
 into account individually in the estimation of esds in distances, angles 
 and torsion angles; correlations between esds in cell parameters are only 
 used when they are defined by crystal symmetry.  An approximate (isotropic) 
 treatment of cell esds is used for estimating esds involving l.s. planes. 
;

loop_
_geom_bond_atom_site_label_1
_geom_bond_atom_site_label_2
_geom_bond_distance
_geom_bond_site_symmetry_2
_geom_bond_publ_flag
C1 C2 1.3900 . ?
C1 C6 1.3900 . ?
C1 C8 1.489(9) . ?
C2 C3 1.3900 . ?
C2 C7 1.481(9) . ?
C3 C4 1.3900 . ?
C3 H3 0.9500 . ?
C4 C5 1.3900 . ?
C4 H5A 0.9390 . ?
C5 C6 1.3900 . ?
C5 H5 0.9500 . ?
C6 H6 0.9500 . ?
C7 O2 1.204(9) . ?
C7 N2 1.392(10) . ?
C8 O3 1.423(9) . ?
C8 N2 1.460(9) . ?
C8 C26 1.526(11) . ?
C9 C10 1.3900 . ?
C9 C14 1.3900 . ?
C9 H9 0.9500 . ?
C10 C11 1.3900 . ?
C10 N1 1.435(8) . ?
C11 C12 1.3900 . ?
C11 H11 0.9500 . ?
C12 C13 1.3900 . ?
C12 H12 0.9500 . ?
C13 C14 1.3900 . ?
C13 C17 1.483(8) . ?
C14 H14 0.9500 . ?
C15 O3 1.466(8) . ?
C15 C21 1.522(11) . ?
C15 C25 1.545(10) . ?
C15 H15 1.0000 . ?
C16 C18 1.525(11) . ?
C16 C22 1.531(11) . ?
C16 H16 0.9900 . ?
C16 H16A 0.9900 . ?
C17 O1 1.458(8) . ?
C17 H17 0.9900 . ?
C17 H17A 0.9900 . ?
C18 C21 1.563(11) . ?
C18 H18 0.9900 . ?
C18 H18A 0.9900 . ?
C19 C20 1.532(11) . ?
C19 C21 1.533(11) . ?
C19 C23 1.535(10) . ?
C19 H19 1.0000 . ?
C20 H20 0.9800 . ?
C20 H20A 0.9800 . ?
C20 H20B 0.9800 . ?
C21 H21 1.0000 . ?
C22 C25 1.539(10) . ?
C22 C24 1.553(10) . ?
C22 H22 1.0000 . ?
C23 H23 0.9800 . ?
C23 H23A 0.9800 . ?
C23 H23B 0.9800 . ?
C24 H24 0.9800 . ?
C24 H24A 0.9800 . ?
C24 H24B 0.9800 . ?
C25 H25 0.9900 . ?
C25 H25A 0.9900 . ?
C26 F1 1.336(9) . ?
C26 F2 1.340(9) . ?
C26 F3 1.362(9) . ?
N1 O4 1.231(9) . ?
N1 O5 1.247(8) . ?
N2 O1 1.402(7) . ?

loop_
_geom_angle_atom_site_label_1
_geom_angle_atom_site_label_2
_geom_angle_atom_site_label_3
_geom_angle
_geom_angle_site_symmetry_1
_geom_angle_site_symmetry_3
_geom_angle_publ_flag
C2 C1 C6 120.0 . . ?
C2 C1 C8 110.2(4) . . ?
C6 C1 C8 129.6(4) . . ?
C3 C2 C1 120.0 . . ?
C3 C2 C7 130.3(4) . . ?
C1 C2 C7 109.7(4) . . ?
C4 C3 C2 120.0 . . ?
C4 C3 H3 120.0 . . ?
C2 C3 H3 120.0 . . ?
C3 C4 C5 120.0 . . ?
C3 C4 H5A 119.4 . . ?
C5 C4 H5A 120.6 . . ?
C6 C5 C4 120.0 . . ?
C6 C5 H5 120.0 . . ?
C4 C5 H5 120.0 . . ?
C5 C6 C1 120.0 . . ?
C5 C6 H6 120.0 . . ?
C1 C6 H6 120.0 . . ?
O2 C7 N2 126.1(8) . . ?
O2 C7 C2 130.7(7) . . ?
N2 C7 C2 103.1(6) . . ?
O3 C8 N2 113.9(6) . . ?
O3 C8 C1 118.2(6) . . ?
N2 C8 C1 100.6(5) . . ?
O3 C8 C26 102.7(6) . . ?
N2 C8 C26 109.1(6) . . ?
C1 C8 C26 112.4(6) . . ?
C10 C9 C14 120.0 . . ?
C10 C9 H9 120.0 . . ?
C14 C9 H9 120.0 . . ?
C9 C10 C11 120.0 . . ?
C9 C10 N1 118.6(5) . . ?
C11 C10 N1 121.4(5) . . ?
C12 C11 C10 120.0 . . ?
C12 C11 H11 120.0 . . ?
C10 C11 H11 120.0 . . ?
C11 C12 C13 120.0 . . ?
C11 C12 H12 120.0 . . ?
C13 C12 H12 120.0 . . ?
C12 C13 C14 120.0 . . ?
C12 C13 C17 120.9(4) . . ?
C14 C13 C17 118.9(4) . . ?
C13 C14 C9 120.0 . . ?
C13 C14 H14 120.0 . . ?
C9 C14 H14 120.0 . . ?
O3 C15 C21 104.6(6) . . ?
O3 C15 C25 111.1(6) . . ?
C21 C15 C25 112.1(6) . . ?
O3 C15 H15 109.6 . . ?
C21 C15 H15 109.6 . . ?
C25 C15 H15 109.6 . . ?
C18 C16 C22 110.5(6) . . ?
C18 C16 H16 109.5 . . ?
C22 C16 H16 109.5 . . ?
C18 C16 H16A 109.5 . . ?
C22 C16 H16A 109.5 . . ?
H16 C16 H16A 108.1 . . ?
O1 C17 C13 109.3(6) . . ?
O1 C17 H17 109.8 . . ?
C13 C17 H17 109.8 . . ?
O1 C17 H17A 109.8 . . ?
C13 C17 H17A 109.8 . . ?
H17 C17 H17A 108.3 . . ?
C16 C18 C21 112.5(6) . . ?
C16 C18 H18 109.1 . . ?
C21 C18 H18 109.1 . . ?
C16 C18 H18A 109.1 . . ?
C21 C18 H18A 109.1 . . ?
H18 C18 H18A 107.8 . . ?
C20 C19 C21 110.9(6) . . ?
C20 C19 C23 110.6(7) . . ?
C21 C19 C23 114.7(7) . . ?
C20 C19 H19 106.8 . . ?
C21 C19 H19 106.8 . . ?
C23 C19 H19 106.8 . . ?
C19 C20 H20 109.5 . . ?
C19 C20 H20A 109.5 . . ?
H20 C20 H20A 109.5 . . ?
C19 C20 H20B 109.5 . . ?
H20 C20 H20B 109.5 . . ?
H20A C20 H20B 109.5 . . ?
C15 C21 C19 113.6(6) . . ?
C15 C21 C18 109.8(7) . . ?
C19 C21 C18 111.5(6) . . ?
C15 C21 H21 107.2 . . ?
C19 C21 H21 107.2 . . ?
C18 C21 H21 107.2 . . ?
C16 C22 C25 108.1(6) . . ?
C16 C22 C24 111.8(6) . . ?
C25 C22 C24 110.6(6) . . ?
C16 C22 H22 108.8 . . ?
C25 C22 H22 108.8 . . ?
C24 C22 H22 108.8 . . ?
C19 C23 H23 109.5 . . ?
C19 C23 H23A 109.5 . . ?
H23 C23 H23A 109.5 . . ?
C19 C23 H23B 109.5 . . ?
H23 C23 H23B 109.5 . . ?
H23A C23 H23B 109.5 . . ?
C22 C24 H24 109.5 . . ?
C22 C24 H24A 109.5 . . ?
H24 C24 H24A 109.5 . . ?
C22 C24 H24B 109.5 . . ?
H24 C24 H24B 109.5 . . ?
H24A C24 H24B 109.5 . . ?
C22 C25 C15 112.0(6) . . ?
C22 C25 H25 109.2 . . ?
C15 C25 H25 109.2 . . ?
C22 C25 H25A 109.2 . . ?
C15 C25 H25A 109.2 . . ?
H25 C25 H25A 107.9 . . ?
F1 C26 F2 107.9(6) . . ?
F1 C26 F3 106.6(7) . . ?
F2 C26 F3 106.1(6) . . ?
F1 C26 C8 111.5(7) . . ?
F2 C26 C8 114.4(7) . . ?
F3 C26 C8 110.0(6) . . ?
O4 N1 O5 121.8(7) . . ?
O4 N1 C10 118.7(7) . . ?
O5 N1 C10 119.5(7) . . ?
C7 N2 O1 120.2(6) . . ?
C7 N2 C8 114.8(6) . . ?
O1 N2 C8 119.4(6) . . ?
N2 O1 C17 110.0(5) . . ?
C8 O3 C15 118.4(5) . . ?

_diffrn_measured_fraction_theta_max 1.000
_diffrn_reflns_theta_full        68.24
_diffrn_measured_fraction_theta_full 1.000
_refine_diff_density_max         0.494
_refine_diff_density_min         -0.473
_refine_diff_density_rms         0.133
_exptl_crystal_recrystallization_method 'Re-crystallisation from solvent: '
